# Supplementary material for: Preparation and Study of a Simple Three-Matrix Solid Electrolyte Membrane in Air
Source: Nanomaterials (Basel). 2022 Sep 3;12(17):3069. doi: 10.3390/nano12173069 (PMC9458227; doi:10.3390/nano12173069)
Supplement: Supplementary file 1 [file nanomaterials-12-03069-s001.zip]

Archive with 1 entries (1 files):
- nanomaterials-1802788-supplementary.pdf
